# Supplementary material for: Optimization of Bleaching Process and Evaluation of Pulp Performance for Super-Arundo Donax Kraft Pulp
Source: Polymers (Basel). 2026 Mar 19;18(6):750. doi: 10.3390/polym18060750 (PMC13030791; doi:10.3390/polym18060750)
Supplement: Supplementary file 1 [file polymers-18-00750-s001.zip]

Archive with 1 entries (1 files):
- polymers-4201170-supplementary.pdf
